# Supplementary material for: Towards Sensitization Profiling for Allergy Prevention in Russia: A Systematic Review
Source: Int J Mol Sci. 2026 Jun 12;27(12):5334. doi: 10.3390/ijms27125334 (PMC13300535; doi:10.3390/ijms27125334)
Supplement: Supplementary file 1 [file ijms-27-05334-s001.zip]

Archive with 1 entries (1 files):
- ijms-4207350-supplementary.pdf
